# Supplementary material for: AI-Assisted Cotton Grading: Active and Semi-Supervised Learning to Reduce the Image-Labelling Burden
Source: Sensors (Basel). 2023 Oct 24;23(21):8671. doi: 10.3390/s23218671 (PMC10647751; doi:10.3390/s23218671)
Supplement: Supplementary file 1 [file sensors-23-08671-s001.zip]

Archive with 1 entries (1 files):
- sensors-2653968-supplementary.pdf
